# Supplementary material for: Koala Retrovirus in Northern Australia Shows a Mixture of Stable Endogenization and Exogenous Lineage Diversification within Fragmented Koala Populations
Source: J Virol. 2021 Mar 10;95(7):e02084-20. doi: 10.1128/JVI.02084-20 (PMC8092702; doi:10.1128/JVI.02084-20)
Supplement: Supplemental file 1 [file JVI.02084-20-s0001.xlsx]

## Sheet: T1 - OTU table of KoRV provirus
Supplementary table 1 - Operational taxonomic unit (OTU) table of KoRV provirus detected in this study.
OTU_ID	Defective	BLAST_match_from_literature	%match to BLAST	length match to BLAST	Subtype	Clade	SB_10010	SB_10263A	SB_10263B	SB_10266	SB_10305	SB_10367	SB_10377	SB_10379	SB_13003	SB_13004	SB_13005	SB_13103	SB_13109	SB_13117	SB_13120	SB_13121	SB_13123	SB_13125	SB_13126	SB_13164	SB_13165	SB_13166	SB_13167	SB_13187	SB_13190	SB_13197	SB_13198	SB_13199	SB_13200	SB_13456	CQ_AM19	CQ_AM32	CQ_AM33	CQ_AM34	CQ_AM35	CQ_AM36	CQ_AM37	CQ_AM38	CQ_AM39	CQ_AM40	CQ_AM41	CQ_AM42	CQ_AM43
A3001		A_KoRV_AF151794.2_Hanger_2000	100	485	A	A1	157703	210558	187805	108984	157399	138890	89365	110852	136293	80148	57087	153845	161219	99665	153342	201478	210745	19637	155375	205234	141904	139437	125300	109363	68231	136841	96003	162721	69779	170221	109928	101568	91408	92255	116249	71282	106060	83632	77674	127059	31989	99618	121004
A3002	yes	A3002_Quigley_2020	100	487	A	A1	18120	26147	20746	11447	21262	18855	9310	10264	12986	7862	5320	18560	19394	13582	17115	25860	24938	2590	18775	15617	12400	14539	13110	11806	9094	16612	13310	16746	8739	17239	9066	7479	9655	7994	8341	6343	8100	7084	6063	10847	2998	6785	8944
A2003		A40_KoRV_KX587971.1_Chappell_2017	94.737	475	A	A1	1	0	0	0	2	0	0	0	0	0	0	0	0	0	0	0	0	0	0	0	0	0	0	0	0	0	0	4	1	0	0	0	0	0	0	0	0	0	0	0	0	0	0
A2004		A1_KoRV_KX588039.1_Chappell_2017	97.113	485	A	A1	0	0	0	0	0	0	0	0	0	0	0	0	0	0	0	0	0	0	0	0	0	0	0	0	0	0	0	0	0	0	0	0	0	0	0	0	0	0	0	0	0	0	0
A2006		A1259_KoRV_Quigley_2019	97.32	485	A	A1	0	0	0	0	0	0	0	0	0	0	0	0	0	0	0	0	0	0	0	0	0	0	0	0	0	0	0	0	0	0	0	0	0	0	0	0	0	0	0	0	0	0	0
A2009		A40_KoRV_KX587971.1_Chappell_2017	95.319	470	A	A1	0	0	0	0	0	0	0	0	0	0	0	0	0	0	0	0	0	0	0	0	0	0	0	0	0	0	0	0	0	0	0	0	0	0	0	0	0	0	0	0	0	0	0
A2010		A4_KoRV_KX587995.1_Chappell_2017	97.32	485	A	A1	0	0	0	0	0	0	0	0	0	0	0	0	0	0	0	0	0	0	0	0	0	0	0	0	0	0	0	0	0	0	0	0	0	0	0	0	0	0	0	0	0	0	0
A2012		A1067_KoRV_Quigley_2019	97.314	484	A	A1	0	0	0	0	0	0	0	0	0	0	0	0	0	0	0	0	0	0	0	0	0	0	0	0	0	0	0	0	0	0	0	0	0	0	0	0	0	0	0	0	0	0	0
A2014	yes	A_KoRV_AF151794.2_Hanger_2000	95.052	485	A	A1	0	0	0	0	0	0	0	0	0	0	0	0	0	0	0	0	0	0	0	0	0	0	0	0	0	0	0	0	0	0	0	0	0	0	0	0	0	0	0	0	0	0	0
A2015		A45_KoRV_KX587983.1_Chappell_2017	97.689	476	A	A1	0	0	0	0	0	0	0	0	0	0	0	0	0	0	0	0	0	0	0	0	0	0	0	0	0	0	0	0	0	0	0	0	0	0	0	0	0	0	0	0	0	0	0
A2017	yes	A_KoRV_AF151794.2_Hanger_2000	96.907	485	A	A1	0	0	0	0	0	0	0	0	0	0	0	0	0	0	0	0	0	0	0	0	0	0	0	0	0	0	0	0	0	0	0	0	0	0	0	0	0	0	0	0	0	0	0
A2018		A_KoRV_AF151794.2_Hanger_2000	95.052	485	A	A1	0	0	0	0	0	0	0	0	0	0	0	0	0	0	0	0	0	0	0	0	0	0	0	0	0	0	0	0	0	0	0	0	0	0	0	0	0	0	0	0	0	0	0
A2019	yes	A_KoRV_AF151794.2_Hanger_2000	96.715	487	A	A1	0	0	0	0	0	0	0	0	0	0	0	0	0	0	0	0	0	0	0	0	0	0	0	0	0	0	0	0	0	0	0	0	0	0	0	0	0	0	0	0	0	0	0
A2020		A_KoRV_AF151794.2_Hanger_2000	92.813	487	A	A1	0	0	0	0	0	0	0	0	0	0	0	0	0	0	0	0	0	0	0	0	0	0	0	0	0	0	0	0	0	0	0	0	0	0	0	0	0	0	0	0	0	0	0
A2021		A_KoRV_AF151794.2_Hanger_2000	96.289	485	A	A1	0	0	0	0	0	0	0	0	0	0	0	0	0	0	0	0	0	0	0	0	0	0	0	0	0	0	0	0	0	0	0	0	0	0	0	0	0	0	0	0	0	0	0
A2022		A26_KoRV_KX587970.1_Chappell_2017	94.055	471	A	A1	0	0	0	0	0	0	0	0	0	0	0	0	0	0	0	0	0	0	0	0	0	0	0	0	0	0	0	0	0	0	0	0	0	0	0	0	0	0	0	0	0	0	0
A2023		A_KoRV_AF151794.2_Hanger_2000	96.708	486	A	A1	0	0	0	0	0	0	0	0	0	0	0	0	0	0	0	0	0	0	0	0	0	0	0	0	0	0	0	0	0	0	0	0	0	0	0	0	0	0	0	0	0	0	0
A2024		A_KoRV_AF151794.2_Hanger_2000	95.679	486	A	A1	0	0	0	0	0	0	0	0	0	0	0	0	0	0	0	0	0	0	0	0	0	0	0	0	0	0	0	0	0	0	0	0	0	0	0	0	0	0	0	0	0	0	0
A2026		A45_KoRV_KX587983.1_Chappell_2017	97.479	476	A	A1	0	0	0	0	0	0	0	0	0	0	0	0	0	0	0	0	0	0	0	0	0	0	0	0	0	0	0	0	0	0	0	0	0	0	0	0	0	0	0	0	0	0	0
A2007		A37_KoRV_KX587956.1_Chappell_2017	98.109	476	A	A2	0	0	0	0	0	0	0	0	0	0	0	0	0	0	0	0	0	0	0	0	0	0	0	0	0	0	0	0	0	0	0	0	0	0	0	0	0	0	0	0	0	0	0
A2008		A37_KoRV_KX587956.1_Chappell_2017	96.178	471	A	A2	0	0	0	0	0	0	0	0	0	0	0	0	0	0	0	0	0	0	0	0	0	0	0	0	0	0	0	0	0	0	0	0	0	0	0	0	0	0	0	0	0	0	0
A2025		A25_KoRV_KX587973.1_Chappell_2017	98.144	485	A	A2	0	0	0	0	0	0	0	0	0	0	0	0	0	0	0	0	0	0	0	0	0	0	0	0	0	0	0	0	0	0	0	0	0	0	0	0	0	0	0	0	0	0	0
B2027		B1025_KoRV_Quigley_2019	99.605	506	B	B1	0	0	0	0	0	0	0	0	0	0	0	0	0	0	0	0	0	0	0	0	0	0	0	0	0	0	0	0	0	0	0	0	0	0	0	0	0	0	0	0	0	0	0
B2028		B_KoRV_AB822553.1_Shojima_2013	98.148	486	B	B1	0	0	0	0	0	0	0	0	0	0	0	0	0	0	0	0	0	0	0	0	0	0	0	0	0	0	0	0	0	0	0	0	0	0	0	0	0	0	0	0	0	0	0
B2029		B21_KoRV_KX588031.1_Chappell_2017	98.814	506	B	B1	0	0	0	0	0	0	0	0	0	0	0	0	0	0	0	0	0	0	0	0	0	0	0	0	0	0	0	0	0	0	0	0	0	0	0	0	0	0	0	0	0	0	0
B2030		B4_KoRV_KX587975.1_Chappell_2017	97.628	506	B	B1	0	0	0	0	0	0	0	0	0	0	0	0	0	0	0	0	0	0	0	0	0	0	0	0	0	0	0	0	0	0	0	0	0	0	0	0	0	0	0	0	0	0	0
B2031		B10_KoRV_KX588027.1_Chappell_2017	92.203	513	B	B1	0	0	0	0	0	0	0	0	0	0	0	0	0	0	0	0	0	0	0	0	0	0	0	0	0	0	0	0	0	0	0	0	0	0	0	0	0	0	0	0	0	0	0
B2032		B25_KoRV_KX588047.1_Chappell_2017	96.579	497	B	B1	0	0	0	0	0	0	0	0	0	0	0	0	0	0	0	0	0	0	0	0	0	0	0	0	0	0	0	0	0	0	0	0	0	0	0	0	0	0	0	0	0	0	0
B2033		B1040_KoRV_Quigley_2019	95.8	500	B	B1	0	0	0	0	0	0	0	0	0	0	0	0	0	0	0	0	0	0	0	0	0	0	0	0	0	0	0	0	0	0	0	0	0	0	0	0	0	0	0	0	0	0	0
B2034		B25_KoRV_KX588047.1_Chappell_2017	93.561	497	B	B1	0	0	0	0	0	0	0	0	0	0	0	0	0	0	0	0	0	0	0	0	0	0	0	0	0	0	0	0	0	0	0	0	0	0	0	0	0	0	0	0	0	0	0
B2035		B1023_KoRV_Quigley_2019	96.781	497	B	B1	0	0	0	0	0	0	0	0	0	0	0	0	0	0	0	0	0	0	0	0	0	0	0	0	0	0	0	0	0	0	0	0	0	0	0	0	0	0	0	0	0	0	0
B2036		B21_KoRV_KX588031.1_Chappell_2017	96.245	506	B	B1	0	0	0	0	0	0	0	0	0	0	0	0	0	0	0	0	0	0	0	0	0	0	0	0	0	0	0	0	0	0	0	0	0	0	0	0	0	0	0	0	0	0	0
B2037		B_KoRV_AB822553.1_Shojima_2013	96.502	486	B	B1	0	0	0	0	0	0	0	0	0	0	0	0	0	0	0	0	0	0	0	0	0	0	0	0	0	0	0	0	0	0	0	0	0	0	0	0	0	0	0	0	0	0	0
B2038		B21_KoRV_KX588031.1_Chappell_2017	97.431	506	B	B1	0	0	0	0	0	0	0	0	0	0	0	0	0	0	0	0	0	0	0	0	0	0	0	0	0	0	0	0	0	0	0	0	0	0	0	0	0	0	0	0	0	0	0
B2039		B10_KoRV_KX588027.1_Chappell_2017	96.838	506	B	B1	0	0	0	0	0	0	0	0	0	0	0	0	0	0	0	0	0	0	0	0	0	0	0	0	0	0	0	0	0	0	0	0	0	0	0	0	0	0	0	0	0	0	0
B2040		B1023_KoRV_Quigley_2019	98.39	497	B	B1	0	0	0	0	0	0	0	0	0	0	0	0	0	0	0	0	0	0	0	0	0	0	0	0	0	0	0	0	0	0	0	0	0	0	0	0	0	0	0	0	0	0	0
B2041		B_KoRV_AB822553.1_Shojima_2013	96.364	495	B	B1	0	0	0	0	0	0	0	0	0	0	0	0	0	0	0	0	0	0	0	0	0	0	0	0	0	0	0	0	0	0	0	0	0	0	0	0	0	0	0	0	0	0	0
B2042		B21_KoRV_KX588031.1_Chappell_2017	98.221	506	B	B1	0	0	0	0	0	0	0	0	0	0	0	0	0	0	0	0	0	0	0	0	0	0	0	0	0	0	0	0	0	0	0	0	0	0	0	0	0	0	0	0	0	0	0
B2005		A40_KoRV_KX587971.1_Chappell_2017	88.176	499	B	B2	116	203	230	104	133	21	0	0	0	0	0	164	0	0	13	0	7	11	35	180	0	38	105	0	0	0	0	121	46	0	0	0	0	0	0	0	0	0	0	0	0	0	0
B2013		A_KoRV_AF151794.2_Hanger_2000	89.608	510	B	B2	0	0	0	0	0	0	0	0	0	0	0	0	0	0	0	0	0	0	0	0	0	0	0	0	0	0	0	0	0	0	0	0	4	0	293	26	0	0	0	0	0	0	0
C2043		C_KoRV_AB828005.1_Shojima_2013	99.431	527	C	C1	0	0	0	23	0	0	0	0	0	0	0	0	0	0	0	0	0	0	33	0	0	0	0	1	0	0	0	0	0	0	0	0	0	0	0	0	0	0	0	0	0	0	0
C2044		C_KoRV_AB828005.1_Shojima_2013	98.672	527	C	C1	0	0	0	0	0	0	0	0	0	0	0	0	0	0	0	0	0	0	3	0	0	0	0	0	0	0	0	0	0	0	0	0	0	0	0	0	0	0	0	0	0	0	0
C2045		C_KoRV_AB828005.1_Shojima_2013	97.143	525	C	C1	0	0	0	0	0	0	0	0	0	0	0	0	0	0	0	0	0	0	0	0	0	0	0	0	0	0	0	0	0	0	0	0	0	0	0	0	0	0	0	0	0	0	0
C2046		C_KoRV_AB828005.1_Shojima_2013	98.102	527	C	C1	0	0	0	11	0	0	0	0	0	4	0	0	0	0	0	0	1	0	7	0	0	0	0	1	0	1	0	0	0	0	0	0	0	0	2	1	0	0	0	0	0	0	0
C2047		C_KoRV_AB828005.1_Shojima_2013	97.913	527	C	C1	0	0	0	0	0	0	0	0	0	0	0	0	0	0	0	0	0	0	0	0	0	0	0	0	0	0	0	0	0	0	0	0	0	0	0	0	0	0	0	0	0	0	0
C2048		C_KoRV_AB828005.1_Shojima_2013	98.861	527	C	C1	0	0	0	0	0	0	0	0	0	0	0	0	0	0	0	0	0	0	0	0	0	0	0	0	0	0	0	0	0	0	0	0	0	0	0	0	0	0	0	0	0	0	0
C2049		C_KoRV_AB828005.1_Shojima_2013	99.431	527	C	C1	0	0	0	0	0	0	0	0	0	0	0	0	0	0	0	0	0	0	1	0	0	0	0	0	0	0	0	0	0	0	0	0	0	0	0	0	0	0	0	0	0	0	0
C2050		C_KoRV_AB828005.1_Shojima_2013	98.482	527	C	C1	0	0	0	0	0	0	0	0	0	0	0	0	0	0	0	0	0	0	0	0	0	0	0	0	0	0	0	0	0	0	0	0	0	0	0	0	0	0	0	0	0	0	0
C2051		C_KoRV_AB828005.1_Shojima_2013	98.482	527	C	C1	0	0	0	0	0	0	0	0	0	0	0	0	0	0	0	0	0	0	0	0	0	0	0	0	0	0	0	0	0	0	0	0	0	0	0	0	0	0	0	0	0	0	0
C2052		C_KoRV_AB828005.1_Shojima_2013	97.913	527	C	C1	0	0	0	0	0	0	0	0	0	0	0	0	0	0	0	0	0	0	0	0	0	0	0	0	0	0	0	0	0	0	0	0	0	0	0	0	0	0	0	0	0	0	0
C2053		C_KoRV_AB828005.1_Shojima_2013	97.154	527	C	C1	0	0	0	0	0	0	0	0	0	0	0	0	0	0	0	0	0	0	0	0	0	0	0	0	0	0	0	0	0	0	2	0	17	0	462	59	0	0	0	0	0	0	0
C2054		C_KoRV_AB828005.1_Shojima_2013	94.877	527	C	C1	0	0	0	0	0	0	0	0	0	0	0	0	0	0	0	0	0	0	0	0	0	0	0	0	0	0	0	0	0	0	0	0	0	0	0	0	0	0	0	0	0	0	0
D2086		D36_KoRV_KX587960.1_Chappell_2017	96.819	503	D	D	63	587	348	29	20	252	6	14	12	236	3	12	3	0	27	3	41	0	7	63	13	117	32	6	0	8	0	58	8	15	0	0	0	0	0	0	0	0	0	0	0	0	0
D2011		A40_KoRV_KX587971.1_Chappell_2017	90.526	475	D	D1	170	0	0	0	25	0	0	0	0	0	0	0	0	0	0	0	0	2	0	0	0	0	16	0	0	0	0	29	11	0	0	0	0	0	0	0	0	0	0	0	0	0	0
D2055		D36_KoRV_KX587960.1_Chappell_2017	95.825	503	D	D1	47	0	0	8	32	0	10	1	3	0	1	7	29	0	4	3	11	1	0	17	6	5	20	4	0	0	0	24	5	2	0	0	0	0	0	0	0	0	0	0	0	0	0
D2062		D36_KoRV_KX587960.1_Chappell_2017	96.819	503	D	D1	164	0	0	37	49	0	24	10	24	0	7	16	18	0	17	8	28	1	0	99	9	0	63	41	0	2	0	88	12	5	0	0	0	0	0	0	0	0	0	0	0	0	0
D2063		D36_KoRV_KX587960.1_Chappell_2017	95.427	503	D	D1	0	0	0	0	0	0	0	0	0	0	0	0	0	0	0	0	0	0	0	0	1	0	0	0	0	0	0	0	0	0	79	10	25	2095	958	120	466	2	779	51	2	0	1194
D2071		D36_KoRV_KX587960.1_Chappell_2017	95.229	503	D	D1	741	0	0	204	435	0	318	21	112	0	16	98	656	1065	44	121	197	15	0	330	85	76	287	157	0	16	0	376	115	35	0	0	0	0	0	0	0	0	0	0	0	0	0
D2075		D36_KoRV_KX587960.1_Chappell_2017	96.024	503	D	D1	0	0	0	0	0	0	0	0	0	0	0	0	0	0	0	0	0	0	0	0	0	0	0	0	0	0	0	0	0	0	0	0	0	0	0	0	0	0	0	0	0	0	0
D2076		D18_KoRV_KX587968.1_Chappell_2017	94.653	505	D	D1	0	0	0	0	0	0	0	0	0	0	0	0	0	0	0	0	0	0	0	0	0	0	0	0	0	0	0	0	0	0	1	3	171	0	32	180	0	0	0	0	0	0	0
D2081		D1318_KoRV_Quigley_2019	93.825	502	D	D1	0	0	0	0	0	0	0	0	0	0	0	0	0	0	0	0	0	0	0	0	0	0	0	0	0	0	0	0	0	0	2	0	92	1	26	97	0	0	0	0	0	0	0
D2088		D36_KoRV_KX587960.1_Chappell_2017	95.825	503	D	D1	0	0	0	0	0	0	0	0	0	0	0	0	0	0	0	0	0	0	0	0	0	0	0	0	0	0	0	0	0	0	11	0	3	388	175	14	158	0	152	6	0	0	238
D2092		D1290_KoRV_Quigley_2019	94.737	494	D	D1	0	0	0	0	0	0	0	0	0	0	0	0	0	0	0	0	0	0	0	0	0	0	0	0	0	0	0	0	0	0	0	0	0	0	0	0	0	0	0	0	0	0	0
D2095	yes	D18_KoRV_KX587968.1_Chappell_2017	96.238	505	D	D1	0	0	0	0	0	0	0	0	0	0	0	0	0	0	0	0	0	0	0	0	0	0	0	0	0	0	0	0	0	0	9	0	0	301	19	0	58	0	178	1	0	0	140
D2097		D8_KoRV_KX587972.1_Chappell_2017	96.223	503	D	D1	0	0	0	0	0	0	0	0	0	0	0	0	0	0	0	0	0	0	0	0	0	0	0	0	0	0	0	0	0	0	0	0	0	0	0	0	0	0	0	0	0	0	0
D2101		D36_KoRV_KX587960.1_Chappell_2017	96.024	503	D	D1	0	0	0	0	0	0	0	0	0	0	0	0	0	0	0	0	0	0	0	0	0	0	0	0	0	0	0	0	0	0	9	0	0	225	126	21	62	1	94	7	0	0	118
D2113		D36_KoRV_KX587960.1_Chappell_2017	95.427	503	D	D1	0	0	0	0	0	0	0	0	0	0	0	0	0	0	0	0	0	0	0	0	0	0	0	0	0	0	0	0	0	0	0	0	0	0	0	0	0	0	0	0	0	0	0
D2121		D36_KoRV_KX587960.1_Chappell_2017	95.626	503	D	D1	0	0	0	0	0	0	0	0	0	0	0	0	0	0	0	0	0	0	0	0	0	0	0	0	0	0	0	0	0	0	0	0	0	0	0	0	0	0	0	0	0	0	0
D2127		D36_KoRV_KX587960.1_Chappell_2017	94.632	503	D	D1	7	0	0	0	6	0	0	0	0	0	0	0	0	0	0	0	0	446	0	0	0	0	0	0	0	0	0	5	0	0	0	0	0	0	0	0	0	0	0	0	0	0	0
D2136		D36_KoRV_KX587960.1_Chappell_2017	96.223	503	D	D1	0	0	0	0	0	0	0	0	0	0	0	0	0	0	0	0	0	0	0	0	0	0	0	0	0	0	0	0	0	0	0	0	1	40	7	1	0	0	18	0	0	0	15
D2150		D8_KoRV_KX587972.1_Chappell_2017	95.626	503	D	D1	0	0	0	0	0	0	0	0	0	0	0	0	0	0	0	0	0	0	0	0	0	0	0	0	173	0	0	0	0	0	0	0	0	0	0	0	0	0	0	0	0	0	0
D2152		D1259_KoRV_Quigley_2019	90.283	494	D	D1	0	0	0	0	0	0	0	0	0	0	0	0	0	0	0	0	160	0	0	0	0	0	0	0	0	5	0	0	0	0	0	0	0	0	0	0	0	0	0	0	0	0	0
D2159	yes	D15_KoRV_KX588043.1_Chappell_2017	92.6	500	D	D1	6	11	11	2	11	13	5	1	0	4	5	5	0	0	0	3	9	2	1	6	0	12	4	3	0	1	0	8	3	0	0	0	0	0	0	0	0	0	0	0	0	0	0
D2057		D36_KoRV_KX587960.1_Chappell_2017	95.626	503	D	D2	0	0	0	0	0	0	0	0	0	0	0	0	0	0	0	0	0	0	0	0	0	0	0	0	0	0	0	0	0	0	0	0	0	0	0	0	0	0	0	0	0	0	0
D2058		D23_KoRV_KX587996.1_Chappell_2017	92.698	493	D	D2	0	0	0	0	0	0	0	0	0	0	0	0	0	0	0	0	0	0	0	0	0	0	0	0	0	0	0	0	0	0	0	0	0	0	0	0	0	0	0	0	0	0	0
D2064		D36_KoRV_KX587960.1_Chappell_2017	94.841	504	D	D2	0	0	0	0	0	0	0	0	0	0	0	0	0	0	0	0	0	0	0	0	0	0	0	0	0	0	0	0	0	0	0	0	0	0	0	0	0	0	0	0	0	0	0
D2068		D23_KoRV_KX587996.1_Chappell_2017	94.13	494	D	D2	0	0	0	0	0	0	0	0	0	0	0	0	0	0	0	0	0	0	0	0	0	0	0	0	0	0	0	0	0	0	0	0	0	0	0	0	0	0	0	0	0	0	0
D2077		D36_KoRV_KX587960.1_Chappell_2017	94.831	503	D	D2	0	0	0	0	0	0	0	0	0	0	0	0	0	0	0	0	0	0	0	0	0	0	0	0	0	0	0	0	0	0	0	0	0	0	0	0	0	0	0	0	0	0	0
D2078		D36_KoRV_KX587960.1_Chappell_2017	96.024	503	D	D2	0	0	0	0	0	0	0	0	0	0	0	0	0	0	0	0	0	0	0	0	0	0	0	0	0	0	0	0	0	0	0	0	0	0	0	0	0	0	0	0	0	0	0
D2082		D36_KoRV_KX587960.1_Chappell_2017	96.223	503	D	D2	0	0	0	0	0	0	0	0	0	0	0	0	0	0	0	0	0	0	0	0	0	0	0	0	0	0	0	0	0	0	0	0	0	0	0	0	0	0	0	0	0	0	0
D2123		D35_KoRV_KX588029.1_Chappell_2017	92.247	503	D	D2	0	0	0	0	0	0	0	0	0	0	0	0	0	0	0	0	0	0	0	0	0	0	0	0	0	0	0	0	0	0	0	0	0	0	0	0	0	0	0	0	0	0	0
D2066		D1089_KoRV_Quigley_2019	100	494	D	D3	0	0	0	0	0	0	0	0	0	0	0	0	0	0	0	0	0	0	0	0	0	0	0	0	0	0	0	0	0	0	0	0	0	0	0	0	0	0	0	0	0	0	0
D2067		D23_KoRV_KX587996.1_Chappell_2017	92.713	494	D	D3	0	0	0	0	0	0	0	0	0	0	0	0	0	0	0	0	0	0	0	0	0	0	0	0	0	0	0	0	0	0	0	0	0	0	0	0	0	0	0	0	0	0	0
D2079	yes	D23_KoRV_KX587996.1_Chappell_2017	92.713	494	D	D3	0	0	0	0	0	0	0	0	0	0	0	0	0	0	0	0	0	0	0	0	0	0	0	0	0	0	0	0	0	0	0	0	0	0	0	0	0	0	0	0	0	0	0
D2093		D1129_KoRV_Quigley_2019	98.597	499	D	D3	0	0	0	0	0	0	0	0	0	0	0	0	0	0	0	0	0	0	0	0	0	0	0	0	0	0	0	0	0	0	0	0	0	0	0	0	0	0	0	0	0	0	0
D2094		D35_KoRV_KX588029.1_Chappell_2017	97.416	503	D	D3	0	0	0	0	0	0	0	0	0	0	0	0	0	0	0	0	0	0	0	0	0	0	0	0	0	0	0	0	0	0	0	0	0	0	0	0	0	0	0	0	0	0	0
D2096		D1013_KoRV_Quigley_2019	91.992	487	D	D3	0	0	0	0	0	0	0	0	0	0	0	0	0	0	0	0	0	0	0	0	0	0	0	0	0	0	0	0	0	0	0	0	0	0	0	0	0	0	0	0	0	0	0
D2099	yes	D23_KoRV_KX587996.1_Chappell_2017	91.7	494	D	D3	0	0	0	0	0	0	0	0	0	0	0	0	0	0	0	0	0	0	0	0	0	0	0	0	0	0	0	0	0	0	0	0	0	0	0	0	0	0	0	0	0	0	0
D2103		D1089_KoRV_Quigley_2019	96.945	491	D	D3	0	0	0	0	0	0	0	0	0	0	0	0	0	0	0	0	0	0	0	0	0	0	0	0	0	0	0	0	0	0	0	0	0	0	0	0	0	0	0	0	0	0	0
D2107		D35_KoRV_KX588029.1_Chappell_2017	93.439	503	D	D3	0	0	0	0	0	0	0	0	0	0	0	0	0	0	0	0	0	0	0	0	0	0	0	0	0	0	0	0	0	0	0	0	0	0	0	0	0	0	0	0	0	0	0
D2109	yes	D23_KoRV_KX587996.1_Chappell_2017	92.915	494	D	D3	0	0	0	0	0	0	0	0	0	0	0	0	0	0	0	0	0	0	0	0	0	0	0	0	0	0	0	0	0	0	0	0	0	0	0	0	0	0	0	0	0	0	0
D2112		D35_KoRV_KX588029.1_Chappell_2017	95.03	503	D	D3	0	0	0	0	0	0	0	0	0	0	0	0	0	0	0	0	0	0	0	0	0	0	0	0	0	0	0	0	0	0	0	0	0	0	0	0	0	0	0	0	0	0	0
D2120		D23_KoRV_KX587996.1_Chappell_2017	92.915	494	D	D3	0	0	0	0	0	0	0	0	0	0	0	0	0	0	0	0	0	0	0	0	0	0	0	0	0	0	0	0	0	0	0	0	0	0	0	0	0	0	0	0	0	0	0
D2131		D1013_KoRV_Quigley_2019	91.376	487	D	D3	0	0	0	0	0	0	0	0	0	0	0	0	0	0	0	0	0	0	0	0	0	0	0	0	0	0	0	0	0	0	0	0	0	0	0	0	0	0	0	0	0	0	0
D2133		D1013_KoRV_Quigley_2019	91.786	487	D	D3	0	0	0	0	0	0	0	0	0	0	0	0	0	0	0	0	0	0	0	0	0	0	0	0	0	0	0	0	0	0	0	0	0	0	0	0	0	0	0	0	0	0	0
D2134		D23_KoRV_KX587996.1_Chappell_2017	91.7	494	D	D3	0	0	0	0	0	0	0	0	0	0	0	0	0	0	0	0	0	0	0	0	0	0	0	0	0	0	0	0	0	0	0	0	0	0	0	0	0	0	0	0	0	0	0
D2139		D19_KoRV_KX588007.1_Chappell_2017	92.915	494	D	D3	0	0	0	0	0	0	0	0	0	0	0	0	0	0	0	0	0	0	0	0	0	0	0	0	0	0	0	0	0	0	0	0	0	0	0	0	0	0	0	0	0	0	0
D2140		D35_KoRV_KX588029.1_Chappell_2017	93.837	503	D	D3	0	0	0	0	0	0	0	0	0	0	0	0	0	0	0	0	0	0	0	0	0	0	0	0	0	0	0	0	0	0	0	0	0	0	0	0	0	0	0	0	0	0	0
D2155		D36_KoRV_KX587960.1_Chappell_2017	96.819	503	D	D3	0	0	0	0	0	0	0	0	0	0	0	0	0	0	0	0	0	0	0	0	0	0	0	0	0	0	0	0	0	0	0	0	0	0	0	0	0	0	0	0	0	0	0
D2157	yes	D18_KoRV_KX587968.1_Chappell_2017	96.62	503	D	D3	0	0	0	0	0	0	0	0	0	0	0	0	0	0	0	0	0	0	0	0	0	0	0	0	0	0	0	0	0	0	0	0	0	0	0	0	0	0	0	0	0	0	0
D2162	yes	D23_KoRV_KX587996.1_Chappell_2017	91.498	494	D	D3	0	0	0	0	0	0	0	0	0	0	0	0	0	0	0	0	0	0	0	0	0	0	0	0	0	0	0	0	0	0	0	0	0	0	0	0	0	0	0	0	0	0	0
D2165	yes	D23_KoRV_KX587996.1_Chappell_2017	92.713	494	D	D3	0	0	0	0	0	0	0	0	0	0	0	0	0	0	0	0	0	0	0	0	0	0	0	0	0	0	0	0	0	0	0	0	0	0	0	0	0	0	0	0	0	0	0
D2061		D1373_KoRV_Quigley_2019	98.807	503	D	D4	0	0	0	0	0	0	0	0	0	0	0	0	0	0	0	0	0	0	0	0	0	0	0	0	0	0	0	0	0	0	0	0	0	0	0	0	0	0	0	0	0	0	0
D2070		D22_KoRV_KX587991.1_Chappell_2017	99.798	494	D	D4	0	0	0	0	0	0	0	0	0	0	0	0	0	0	0	0	0	0	0	0	0	0	0	0	0	0	0	0	0	0	0	0	0	0	0	0	0	0	0	0	0	0	0
D2072		D36_KoRV_KX587960.1_Chappell_2017	95.229	503	D	D4	0	0	0	0	0	0	0	0	0	0	0	0	0	0	0	0	0	0	0	0	0	0	0	0	0	0	0	0	0	0	0	0	0	0	0	0	0	0	0	0	0	0	0
D2083		D17_KoRV_KX587952.1_Chappell_2017	96	500	D	D4	30	0	0	0	29	0	0	0	0	0	0	0	0	0	0	0	0	2	0	0	0	0	6	0	0	0	0	24	7	0	0	0	0	0	0	0	0	0	0	0	0	0	0
D2087		D22_KoRV_KX587991.1_Chappell_2017	96.356	494	D	D4	0	0	0	0	0	0	0	0	0	0	0	0	0	0	0	0	0	0	0	0	0	0	0	0	0	0	0	0	0	0	0	0	0	0	0	0	0	0	0	0	0	0	0
D2090		D1_KoRV_KX588056.1_Chappell_2017	96.819	503	D	D4	1	0	0	0	0	0	0	0	0	0	0	0	0	0	0	0	0	0	0	0	0	0	0	0	0	0	0	0	0	0	0	0	0	0	0	0	0	0	0	0	0	0	0
D2091		D1_KoRV_KX588056.1_Chappell_2017	90.873	504	D	D4	0	0	0	0	0	0	0	0	0	0	0	0	0	0	0	0	0	0	0	0	0	0	0	0	0	0	0	0	0	0	0	0	0	0	0	0	0	0	0	0	0	0	0
D2098		D19_KoRV_KX588007.1_Chappell_2017	95.758	495	D	D4	74	0	0	0	13	0	0	0	0	0	0	0	0	0	0	0	0	0	0	0	0	0	12	0	0	0	0	25	11	0	0	0	0	0	0	0	0	0	0	0	0	0	0
D2105		D1021_KoRV_Quigley_2019	99.205	503	D	D4	0	0	0	0	0	0	0	0	0	0	0	0	0	0	0	0	0	0	0	0	0	0	0	0	0	0	0	0	0	0	0	0	0	0	0	0	0	0	0	0	0	0	0
D2106		D4_KoRV_KX587950.1_Chappell_2017	98.41	503	D	D4	0	0	0	0	0	0	0	0	0	0	0	0	0	0	0	0	0	0	0	0	0	0	0	0	0	0	0	0	0	0	0	0	0	0	0	0	0	0	0	0	0	0	0
D2124		D15_KoRV_KX588043.1_Chappell_2017	99.4	500	D	D4	0	0	0	0	0	0	0	0	0	0	0	0	0	0	0	0	0	0	0	0	0	0	0	0	0	0	0	0	0	0	0	0	0	0	0	0	0	0	0	0	0	0	0
D2126		D4_KoRV_KX587950.1_Chappell_2017	98.41	503	D	D4	0	0	0	0	0	0	0	0	0	0	0	0	0	0	0	0	0	0	0	0	0	0	0	0	0	0	0	0	0	0	0	0	0	0	0	0	0	0	0	0	0	0	0
D2132		D15_KoRV_KX588043.1_Chappell_2017	98.211	503	D	D4	0	0	0	0	0	0	0	0	0	0	0	0	0	0	0	0	0	0	0	0	0	0	0	0	0	0	0	0	0	0	0	0	0	0	0	0	0	0	0	0	0	0	0
D2143		D19_KoRV_KX588007.1_Chappell_2017	97.368	494	D	D4	14	0	0	0	3	0	0	0	0	0	0	0	0	0	0	0	0	0	0	0	0	0	0	0	0	0	0	1	4	0	0	0	0	0	0	0	0	0	0	0	0	0	0
D2144		D8_KoRV_KX587972.1_Chappell_2017	97.217	503	D	D4	0	0	0	0	0	0	0	0	0	0	0	0	0	0	0	0	0	0	0	0	0	0	0	0	0	0	0	0	0	0	0	0	0	0	0	0	0	0	0	0	0	0	0
D2148		D18_KoRV_KX587968.1_Chappell_2017	98.41	503	D	D4	0	0	0	0	0	0	0	0	0	0	0	0	0	0	0	0	0	0	0	0	0	0	0	0	0	0	0	0	0	0	0	0	0	0	0	0	0	0	0	0	0	0	0
D2149		D10_KoRV_KX587997.1_Chappell_2017	98.41	503	D	D4	0	0	0	0	0	0	0	0	0	0	0	0	0	0	0	0	0	0	0	0	0	0	0	0	0	0	0	0	0	0	0	0	0	0	0	0	0	0	0	0	0	0	0
D2153		D8_KoRV_KX587972.1_Chappell_2017	91.865	504	D	D4	0	0	0	0	0	0	0	0	0	0	0	0	0	0	0	0	0	0	0	0	0	0	0	0	0	0	0	0	0	0	0	0	0	0	0	0	0	0	0	0	0	0	0
D2154		D1_KoRV_KX588056.1_Chappell_2017	91.071	504	D	D4	0	0	0	0	0	0	0	0	0	0	0	0	0	0	0	0	0	0	0	0	0	0	0	0	0	0	0	0	0	0	0	0	0	0	0	0	0	0	0	0	0	0	0
D2160		D8_KoRV_KX587972.1_Chappell_2017	98.41	503	D	D4	1	0	0	0	0	0	0	0	0	0	0	0	0	0	0	0	0	0	0	0	0	0	0	0	0	0	0	0	0	0	0	0	0	0	0	0	0	0	0	0	0	0	0
D2164	yes	D8_KoRV_KX587972.1_Chappell_2017	96.62	503	D	D4	0	0	0	0	0	0	0	0	0	0	0	0	0	0	0	0	0	0	0	0	0	0	0	0	0	0	0	0	0	0	0	0	0	0	0	0	0	0	0	0	0	0	0
D2016		A45_KoRV_KX587983.1_Chappell_2017	94.328	476	D	D5	0	0	0	0	0	0	0	0	0	0	0	0	0	0	0	0	0	0	0	0	0	0	0	0	0	0	0	0	0	0	0	0	0	0	0	0	0	0	0	0	0	0	0
D2056		D1290_KoRV_Quigley_2019	100	494	D	D5	0	0	0	0	0	0	0	0	0	0	0	0	0	0	0	0	0	0	0	0	0	0	0	0	0	0	0	0	0	0	0	0	0	0	0	0	0	0	0	0	0	0	0
D2059		D35_KoRV_KX588029.1_Chappell_2017	95.238	504	D	D5	0	0	0	0	0	0	0	0	0	0	0	0	0	0	0	0	0	0	0	0	0	0	0	0	0	0	0	0	0	0	0	0	0	0	0	0	0	0	0	0	0	0	0
D2060		D35_KoRV_KX588029.1_Chappell_2017	96.62	503	D	D5	0	0	0	0	0	0	0	0	0	0	0	0	0	0	0	0	0	0	0	0	0	0	0	0	0	0	0	0	0	0	0	0	0	0	0	0	0	0	0	0	0	0	0
D2065		D1412_KoRV_Quigley_2019	98.4	500	D	D5	0	0	0	0	0	0	0	0	0	0	0	0	0	0	0	0	0	0	0	0	0	0	0	0	0	0	0	0	0	0	0	0	0	0	0	0	0	0	0	0	0	0	0
D2069		D35_KoRV_KX588029.1_Chappell_2017	98.211	503	D	D5	0	0	0	0	0	0	0	0	0	0	0	0	0	0	0	0	0	0	0	0	0	0	0	0	0	0	0	0	0	0	0	0	0	0	0	0	0	0	0	0	0	0	0
D2073		D1290_KoRV_Quigley_2019	98.167	491	D	D5	0	0	0	0	0	0	0	0	0	0	0	0	0	0	0	0	0	0	0	0	0	0	0	0	0	0	0	0	0	0	0	0	0	0	0	0	0	0	0	0	0	0	0
D2074		D1013_KoRV_Quigley_2019	95.951	494	D	D5	0	0	0	0	0	0	0	0	0	0	0	0	0	0	0	0	0	0	0	0	0	0	0	0	0	0	0	0	0	0	0	0	0	0	0	0	0	0	0	0	0	0	0
D2080		D35_KoRV_KX588029.1_Chappell_2017	99.006	503	D	D5	0	0	0	0	0	0	0	0	0	0	0	0	0	0	0	0	0	0	0	0	0	0	0	0	0	0	0	0	0	0	0	0	0	0	0	0	0	0	0	0	0	0	0
D2084		D35_KoRV_KX588029.1_Chappell_2017	97.813	503	D	D5	0	0	0	0	0	0	0	0	0	0	0	0	0	0	0	0	0	0	0	0	0	0	0	0	0	0	0	0	0	0	0	0	0	0	0	0	0	0	0	0	0	0	0
D2085		D35_KoRV_KX588029.1_Chappell_2017	96.024	503	D	D5	0	0	0	0	0	0	0	0	0	0	0	0	0	0	0	0	0	0	0	0	0	0	0	0	0	0	0	0	0	0	0	0	0	0	0	0	0	0	0	0	0	0	0
D2089		D35_KoRV_KX588029.1_Chappell_2017	97.222	504	D	D5	0	0	0	0	0	0	0	0	0	0	0	0	0	0	0	0	0	0	0	0	0	0	0	0	0	0	0	0	0	0	0	0	0	0	0	0	0	0	0	0	0	0	0
D2100		D1412_KoRV_Quigley_2019	97.614	503	D	D5	0	0	0	0	0	0	0	0	0	0	0	0	0	0	0	0	0	0	0	0	0	0	0	0	0	0	0	0	0	0	0	0	0	0	0	0	0	0	0	0	0	0	0
D2104		D35_KoRV_KX588029.1_Chappell_2017	98.211	503	D	D5	0	0	0	0	0	0	0	0	0	0	0	0	0	0	0	0	0	0	0	0	0	0	0	0	0	0	0	0	0	0	0	0	0	0	0	0	0	0	0	0	0	0	0
D2108		D35_KoRV_KX588029.1_Chappell_2017	97.416	503	D	D5	0	0	0	0	0	0	0	0	0	0	0	0	0	0	0	0	0	0	0	0	0	0	0	0	0	0	0	0	0	0	0	0	0	0	0	0	0	0	0	0	0	0	0
D2110		D35_KoRV_KX588029.1_Chappell_2017	98.211	503	D	D5	0	0	0	0	0	0	0	0	0	0	0	0	0	0	0	0	0	0	0	0	0	0	0	0	0	0	0	0	0	0	0	0	0	0	0	0	0	0	0	0	0	0	0
D2111		D1290_KoRV_Quigley_2019	96.964	494	D	D5	0	0	0	0	0	0	0	0	0	0	0	0	0	0	0	0	0	0	0	0	0	0	0	0	0	0	0	0	0	0	0	0	0	0	0	0	0	0	0	0	0	0	0
D2114		D1290_KoRV_Quigley_2019	95.8	500	D	D5	0	0	0	0	0	0	0	0	0	0	0	0	0	0	0	0	0	0	0	0	0	0	0	0	0	0	0	0	0	0	0	0	0	0	0	0	0	0	0	0	0	0	0
D2115	yes	D35_KoRV_KX588029.1_Chappell_2017	96.23	504	D	D5	0	0	0	0	0	0	0	0	0	0	0	0	0	0	0	0	0	0	0	0	0	0	0	0	0	0	0	0	0	0	0	0	0	0	0	0	0	0	0	0	0	0	0
D2116		D35_KoRV_KX588029.1_Chappell_2017	97.813	503	D	D5	0	0	0	0	0	0	0	0	0	0	0	0	0	0	0	0	0	0	0	0	0	0	0	0	0	0	0	0	0	0	0	0	0	0	0	0	0	0	0	0	0	0	0
D2117		D35_KoRV_KX588029.1_Chappell_2017	97.416	503	D	D5	0	0	0	0	0	0	0	0	0	0	0	0	0	0	0	0	0	0	0	0	0	0	0	0	0	0	0	0	0	0	0	0	0	0	0	0	0	0	0	0	0	0	0
D2119		D1412_KoRV_Quigley_2019	98.6	500	D	D5	0	0	0	0	0	0	0	0	0	0	0	0	0	0	0	0	0	0	0	0	0	0	0	0	0	0	0	0	0	0	0	0	0	0	0	0	0	0	0	0	0	0	0
D2122		D1412_KoRV_Quigley_2019	96.6	500	D	D5	0	0	0	0	0	0	0	0	0	0	0	0	0	0	0	0	0	0	0	0	0	0	0	0	0	0	0	0	0	0	0	0	0	0	0	0	0	0	0	0	0	0	0
D2125		D35_KoRV_KX588029.1_Chappell_2017	98.211	503	D	D5	0	0	0	0	0	0	0	0	0	0	0	0	0	0	0	0	0	0	0	0	0	0	0	0	0	0	0	0	0	0	0	0	0	0	0	0	0	0	0	0	0	0	0
D2128		D23_KoRV_KX587996.1_Chappell_2017	94.737	494	D	D5	0	0	0	0	0	0	0	0	0	0	0	0	0	0	0	0	0	0	0	0	0	0	0	0	0	0	0	0	0	0	0	0	0	0	0	0	0	0	0	0	0	0	0
D2129		D35_KoRV_KX588029.1_Chappell_2017	97.416	503	D	D5	0	0	0	0	0	0	0	0	0	0	0	0	0	0	0	0	0	0	0	0	0	0	0	0	0	0	0	0	0	0	0	0	0	0	0	0	0	0	0	0	0	0	0
D2130		D1412_KoRV_Quigley_2019	95.481	509	D	D5	0	0	0	0	0	0	0	0	0	0	0	0	0	0	0	0	0	0	0	0	0	0	0	0	0	0	0	0	0	0	0	0	0	0	0	0	0	0	0	0	0	0	0
D2135		D1013_KoRV_Quigley_2019	96.234	478	D	D5	0	0	0	0	0	0	0	0	0	0	0	0	0	0	0	0	0	0	0	0	0	0	0	0	0	0	0	0	0	0	0	0	0	0	0	0	0	0	0	0	0	0	0
D2137		D1290_KoRV_Quigley_2019	96.2	500	D	D5	0	0	0	0	0	0	0	0	0	0	0	0	0	0	0	0	0	0	0	0	0	0	0	0	0	0	0	0	0	0	0	0	0	0	0	0	0	0	0	0	0	0	0
D2138		D1013_KoRV_Quigley_2019	96.356	494	D	D5	0	0	0	0	0	0	0	0	0	0	0	0	0	0	0	0	0	0	0	0	0	0	0	0	0	0	0	0	0	0	0	0	0	0	0	0	0	0	0	0	0	0	0
D2141		D35_KoRV_KX588029.1_Chappell_2017	98.211	503	D	D5	0	0	0	0	0	0	0	0	0	0	0	0	0	0	0	0	0	0	0	0	0	0	0	0	0	0	0	0	0	0	0	0	0	0	0	0	0	0	0	0	0	0	0
D2142		D35_KoRV_KX588029.1_Chappell_2017	98.012	503	D	D5	0	0	0	0	0	0	0	0	0	0	0	0	0	0	0	0	0	0	0	0	0	0	0	0	0	0	0	0	0	0	0	0	0	0	0	0	0	0	0	0	0	0	0
D2145		D1412_KoRV_Quigley_2019	96.66	509	D	D5	0	0	0	0	0	0	0	0	0	0	0	0	0	0	0	0	0	0	0	0	0	0	0	0	0	0	0	0	0	0	0	0	0	0	0	0	0	0	0	0	0	0	0
D2146		D35_KoRV_KX588029.1_Chappell_2017	98.012	503	D	D5	0	0	0	0	0	0	0	0	0	0	0	0	0	0	0	0	0	0	0	0	0	0	0	0	0	0	0	0	0	0	0	0	0	0	0	0	0	0	0	0	0	0	0
D2147		D35_KoRV_KX588029.1_Chappell_2017	98.211	503	D	D5	0	0	0	0	0	0	0	0	0	0	0	0	0	0	0	0	0	0	0	0	0	0	0	0	0	0	0	0	0	0	0	0	0	0	0	0	0	0	0	0	0	0	0
D2156		D1013_KoRV_Quigley_2019	96.708	486	D	D5	0	0	0	0	0	0	0	0	0	0	0	0	0	0	0	0	0	0	0	0	0	0	0	0	0	0	0	0	0	0	0	0	0	0	0	0	0	0	0	0	0	0	0
D2158		D1412_KoRV_Quigley_2019	97.8	500	D	D5	0	0	0	0	0	0	0	0	0	0	0	0	0	0	0	0	0	0	0	0	0	0	0	0	0	0	0	0	0	0	0	0	0	0	0	0	0	0	0	0	0	0	0
D2161		D1013_KoRV_Quigley_2019	95.501	489	D	D5	0	0	0	0	0	0	0	0	0	0	0	0	0	0	0	0	0	0	0	0	0	0	0	0	0	0	0	0	0	0	0	0	0	0	0	0	0	0	0	0	0	0	0
D2163		D1013_KoRV_Quigley_2019	96.559	494	D	D5	0	0	0	0	0	0	0	0	0	0	0	0	0	0	0	0	0	0	0	0	0	0	0	0	0	0	0	0	0	0	0	0	0	0	0	0	0	0	0	0	0	0	0
D2166		D1290_KoRV_Quigley_2019	96	500	D	D5	0	0	0	0	0	0	0	0	0	0	0	0	0	0	0	0	0	0	0	0	0	0	0	0	0	0	0	0	0	0	0	0	0	0	0	0	0	0	0	0	0	0	0
F2102		D8_KoRV_KX587972.1_Chappell_2017	93.307	508	F	F1	0	0	0	0	0	0	0	0	0	0	0	0	0	0	0	0	0	0	0	0	0	0	0	0	0	0	0	0	0	0	0	0	0	0	0	0	0	0	0	0	0	0	0
F2118		D23_KoRV_KX587996.1_Chappell_2017	92.105	494	F	F1	0	0	0	0	0	0	0	0	0	0	0	0	0	0	0	0	0	0	0	0	0	0	0	0	0	0	0	0	0	0	0	0	0	0	0	0	0	0	0	0	0	0	0
F2151		D15_KoRV_KX588043.1_Chappell_2017	93.837	503	F	F1	0	0	0	0	0	0	0	0	0	0	0	0	0	0	0	0	0	0	0	0	0	0	0	0	0	0	0	0	0	0	0	0	0	0	0	0	0	0	0	0	0	0	0
F2167		F1081_KoRV_Quigley_2019	100	506	F	F1	0	0	0	0	0	0	0	0	0	0	0	0	0	0	0	0	0	0	0	0	0	0	0	0	0	0	0	0	0	0	0	0	0	0	0	0	0	0	0	0	0	0	0
F2168		F12_KoRV_KX587994.1_Chappell_2017	91.107	506	F	F1	0	0	0	0	0	0	0	0	0	0	0	0	0	0	0	0	0	0	0	0	0	0	0	0	0	0	0	0	0	0	0	0	0	0	0	0	0	0	0	0	0	0	0
F2169		F12_KoRV_KX587994.1_Chappell_2017	90.818	501	F	F1	0	0	0	0	0	0	0	0	0	0	0	0	0	0	0	0	0	0	0	0	0	0	0	0	0	0	0	0	0	0	0	0	0	0	0	0	0	0	0	0	0	0	0
F2170		F9_KoRV_KX588025.1_Chappell_2017	99.029	515	F	F1	0	0	0	0	0	0	0	0	0	0	0	0	0	0	0	0	0	0	0	0	0	0	0	0	0	0	0	0	0	0	0	0	0	0	0	0	0	0	0	0	0	0	0
F2171		F12_KoRV_KX587994.1_Chappell_2017	93.014	501	F	F1	0	0	0	0	0	0	0	0	0	0	0	0	0	0	0	0	0	0	0	0	0	0	0	0	0	0	0	0	0	0	0	0	0	0	0	0	0	0	0	0	0	0	0
F2172		F1081_KoRV_Quigley_2019	90.335	507	F	F1	0	1	0	0	0	0	0	0	0	0	0	0	0	0	0	0	0	0	0	0	0	0	0	0	0	0	0	0	0	0	0	0	0	0	0	0	0	0	0	0	0	0	0
F2173		F1087_KoRV_Quigley_2019	94.767	516	F	F1	0	0	0	0	0	0	0	0	0	0	0	0	0	0	0	0	0	0	0	0	0	0	0	0	0	0	0	0	0	0	0	0	0	0	0	0	0	0	0	0	0	0	0
F2174		F20_KoRV_KX587963.1_Chappell_2017	98.814	506	F	F1	0	0	0	0	0	0	0	0	0	0	0	0	0	0	0	0	0	0	0	0	0	0	0	0	0	0	0	0	0	0	0	0	0	0	0	0	0	0	0	0	0	0	0
F2175		F1087_KoRV_Quigley_2019	99.612	515	F	F1	0	0	0	0	0	0	0	0	0	0	0	0	0	0	0	0	0	0	0	0	0	0	0	0	0	0	0	0	0	0	0	0	0	0	0	0	0	0	0	0	0	0	0
F2176		F7_KoRV_KX588018.1_Chappell_2017	93.786	515	F	F1	0	0	0	0	0	0	0	0	0	0	0	0	0	0	0	0	0	0	0	0	0	0	0	0	0	0	0	0	0	0	0	0	0	0	0	0	0	0	0	0	0	0	0
F2177		F1087_KoRV_Quigley_2019	94.757	515	F	F1	0	0	0	0	0	0	0	0	0	0	0	0	0	0	0	0	0	0	0	0	0	0	0	0	0	0	0	0	0	0	0	0	0	0	0	0	0	0	0	0	0	0	0
F2178	yes	F1081_KoRV_Quigley_2019	98.024	506	F	F1	0	0	0	0	0	0	0	0	0	0	0	0	0	0	0	0	0	0	0	0	0	0	0	0	0	0	0	0	0	0	0	0	0	0	0	0	0	0	0	0	0	0	0
F2179		F1087_KoRV_Quigley_2019	94.727	512	F	F1	0	0	0	0	0	0	0	0	0	0	0	0	0	0	0	0	0	0	0	0	0	0	0	0	0	0	0	0	0	0	0	0	0	0	0	0	0	0	0	0	0	0	0
F2180		F1031_KoRV_Quigley_2019	97.864	515	F	F1	0	0	0	0	0	0	0	0	0	0	0	0	0	0	0	0	0	0	0	0	0	0	0	0	0	0	0	0	0	0	0	0	0	0	0	0	0	0	0	0	0	0	0
F2181		F1081_KoRV_Quigley_2019	94.4	500	F	F1	24	0	0	0	17	0	0	0	0	0	0	0	0	0	0	0	0	0	0	0	0	0	2	0	0	0	0	33	8	0	0	0	0	0	0	0	0	0	0	0	0	0	0
F2182		F12_KoRV_KX587994.1_Chappell_2017	93.439	503	F	F1	0	0	0	0	0	0	0	0	0	0	0	0	0	0	0	0	0	0	0	0	0	0	0	0	0	0	0	0	0	0	0	0	0	0	0	0	0	0	0	0	0	0	0
F2183		F1087_KoRV_Quigley_2019	95.508	512	F	F1	0	0	0	0	0	0	0	0	0	0	0	0	0	0	0	0	0	0	0	0	0	0	0	0	0	0	0	0	0	0	0	0	0	0	0	0	0	0	0	0	0	0	0
F2184		F7_KoRV_KX588018.1_Chappell_2017	95.728	515	F	F1	0	0	0	0	0	0	0	0	0	0	0	0	0	0	0	0	0	0	0	0	0	0	0	0	0	0	0	0	0	0	0	0	0	0	0	0	0	0	0	0	0	0	0
F2185		F1087_KoRV_Quigley_2019	90.116	516	F	F1	1	0	0	0	0	0	0	0	0	0	0	0	0	0	0	0	0	0	0	0	0	0	0	0	0	0	0	0	4	0	0	0	0	0	0	0	0	0	0	0	0	0	0
F2186		F20_KoRV_KX587963.1_Chappell_2017	94.269	506	F	F1	0	0	0	0	0	0	0	0	0	0	0	0	0	0	0	0	0	0	0	0	0	0	0	0	0	0	0	0	0	0	0	0	0	0	0	0	0	0	0	0	0	0	0
F2187		F17_KoRV_KX587977.1_Chappell_2017	93.688	507	F	F1	28	0	0	0	5	0	0	0	0	0	0	0	0	0	0	0	0	0	0	0	0	0	6	0	0	0	0	24	7	0	0	0	0	0	0	0	0	0	0	0	0	0	0
F2188		F7_KoRV_KX588018.1_Chappell_2017	95.34	515	F	F1	0	0	0	0	0	0	0	0	0	0	0	0	0	0	0	0	0	0	0	0	0	0	0	0	0	0	0	0	0	0	0	0	0	0	0	0	0	0	0	0	0	0	0
F2189		F1081_KoRV_Quigley_2019	96.85	508	F	F1	0	0	0	0	0	0	0	0	0	0	0	0	0	0	0	0	0	0	0	0	0	0	0	0	0	0	0	0	0	0	0	0	0	0	0	0	0	0	0	0	0	0	0
F2190		F1081_KoRV_Quigley_2019	90.766	509	F	F1	0	0	0	0	0	0	0	0	0	0	0	0	0	0	0	0	0	0	0	0	0	0	0	0	0	0	0	0	0	0	0	0	0	0	0	0	0	0	0	0	0	0	0
F2191		F7_KoRV_KX588018.1_Chappell_2017	94.757	515	F	F1	0	0	0	0	0	0	0	0	0	0	0	0	0	0	0	0	0	0	0	0	0	0	0	0	0	0	0	0	0	0	0	0	0	0	0	0	0	0	0	0	0	0	0
F2192		F7_KoRV_KX588018.1_Chappell_2017	98.058	515	F	F1	0	0	0	0	0	0	0	0	0	0	0	0	0	0	0	0	0	0	0	0	0	0	0	0	0	0	0	0	0	0	0	0	0	0	0	0	0	0	0	0	0	0	0
F2193		F7_KoRV_KX588018.1_Chappell_2017	99.029	515	F	F1	0	0	0	0	0	0	0	0	0	0	0	0	0	0	0	0	0	0	0	0	0	0	0	0	0	0	0	0	0	0	0	0	0	0	0	0	0	0	0	0	0	0	0
F2194		F1081_KoRV_Quigley_2019	92.11	507	F	F1	0	0	0	0	0	0	0	0	0	0	0	0	0	0	0	0	0	0	0	0	0	0	0	0	0	0	0	0	0	0	0	0	0	0	0	0	0	0	0	0	0	0	0
G2195		G3_KoRV_KX587961.1_Chappell_2017	92.51	494	G	G1	0	0	0	0	0	0	0	0	0	0	0	0	0	0	0	0	0	0	0	0	0	0	0	0	0	0	0	0	0	0	0	0	0	0	0	0	0	0	0	0	0	0	0
G2196		G2_KoRV_KX588040.1_Chappell_2017	91.26	492	G	G1	0	0	0	0	0	0	0	0	0	0	0	0	0	0	0	0	0	0	0	0	0	0	0	0	0	0	0	0	0	0	0	0	0	0	0	0	0	0	0	0	0	0	0
G2197		G3_KoRV_KX587961.1_Chappell_2017	89.069	494	G	G1	0	0	0	0	0	0	0	0	0	0	0	0	0	0	0	0	0	0	0	0	0	0	0	0	0	0	0	0	0	0	0	0	0	0	0	0	0	0	0	0	0	0	0
G2198		G2_KoRV_KX588040.1_Chappell_2017	93.902	492	G	G1	0	0	0	0	0	0	0	0	0	0	0	0	0	0	0	0	0	0	0	0	0	0	0	0	0	0	0	0	0	0	0	0	0	0	0	0	0	0	0	0	0	0	0
G2199		G2_KoRV_KX588040.1_Chappell_2017	98.574	491	G	G1	0	0	0	0	0	0	0	0	0	0	0	0	0	0	0	0	0	0	0	0	0	0	0	0	0	0	0	0	0	0	0	0	0	0	0	0	0	0	0	0	0	0	0
G2200		G3_KoRV_KX587961.1_Chappell_2017	94.737	494	G	G1	0	0	0	0	0	0	0	0	0	0	0	0	0	0	0	0	0	0	0	0	0	0	0	0	0	0	0	0	0	0	0	0	0	0	0	0	0	0	0	0	0	0	0
I2201		I3_KoRV_KX587976.1_Chappell_2017	97.773	494	I	I1	0	0	0	0	0	0	0	0	0	0	0	0	0	0	0	0	0	0	0	0	0	0	0	0	0	0	0	0	0	0	0	0	0	0	0	0	0	0	0	0	0	0	0
I2202		I1_KoRV_KX588021.1_Chappell_2017	99.211	507	I	I1	0	0	0	0	0	0	0	0	0	0	0	0	0	0	0	0	0	0	0	0	0	0	0	0	0	0	0	0	0	0	0	0	0	0	0	0	0	0	0	0	0	0	0
I2203		I1_KoRV_KX588021.1_Chappell_2017	95.455	506	I	I1	0	0	0	0	0	0	0	0	0	0	0	0	0	0	0	0	0	0	0	0	0	0	0	0	0	0	0	0	0	0	0	0	0	0	0	0	0	0	0	0	0	0	0
I2204		I1_KoRV_KX588021.1_Chappell_2017	98.221	506	I	I1	0	0	0	0	0	0	0	0	0	0	0	0	0	0	0	0	0	0	0	0	0	0	0	0	0	0	0	0	0	0	0	0	0	0	0	0	0	0	0	0	0	0	0
I2205		I1_KoRV_KX588021.1_Chappell_2017	96.64	506	I	I1	0	0	0	0	0	0	0	0	0	0	0	0	0	0	0	0	0	0	0	0	0	0	0	0	0	0	0	0	0	0	0	0	0	0	0	0	0	0	0	0	0	0	0
I2206		I2_KoRV_KX588026.1_Chappell_2017	98.589	496	I	I1	0	0	0	0	0	0	0	0	0	0	0	0	0	0	0	0	0	0	0	0	0	0	0	0	0	0	0	0	0	0	0	0	0	0	0	0	0	0	0	0	0	0	0
I2207		I1_KoRV_KX588021.1_Chappell_2017	96.64	506	I	I1	0	0	0	0	0	0	0	0	0	0	0	0	0	0	0	0	0	0	0	0	0	0	0	0	0	0	0	0	0	0	0	0	0	0	0	0	0	0	0	0	0	0	0
I2208		I1_KoRV_KX588021.1_Chappell_2017	97.628	506	I	I1	0	0	0	0	0	0	0	0	0	0	0	0	0	0	0	0	0	0	0	0	0	0	0	0	0	0	0	0	0	0	0	0	0	0	0	0	0	0	0	0	0	0	0
[truncated: 229 more columns]

## Sheet: T2 - Family units from LPKS
Supplementary table 2 - Koala family units from Lone Pine Koala Sanctuary
Family #	Dam	Sire	Joey
F1	66-Jazz	15-Barney	07-Angelica
F2	03-Rusa	08-Keely	09-Myrtle
F3	62-Jubilee	31-Byron	10-Kia
F4	57-Elata	31-Byron	16-Sargent
F5	74-Sinammon	58-Fingal	19-Milton
F6	65-Minx	31-Byron	21-Tully
F7	71-Halle	08-Keely	23-Jester
F8	83-Kirra	51-Strudel	29-Esmerlada
F9	61-Dama	51-Strudel	30-Feenie
F10	04-Victory	46-Aster	33-Nat
F11	68-Rookie	51-Strudel	35-Davis
F12	68-Rookie	14-Barnacle	41-Drew
F13	77-Guppy	06-Yeti	44-Urchin
F14	63-Zap	31-Byron	45-Hamlet
F15	83-Kirra	06-Yeti	52-Merlin
F16	70-Crumble	54-Wisely	69-Waffle
F17	63-Zap	31-Byron	73-Cordelia
F18	65-Minx	32-O'Malley	80-Archer
